# Supplementary material for: Synthesis of Novel Arginine Building Blocks with Increased Lipophilicity Compatible with Solid-Phase Peptide Synthesis
Source: Molecules. 2023 Nov 25;28(23):7780. doi: 10.3390/molecules28237780 (PMC10708530; doi:10.3390/molecules28237780)
Supplement: Supplementary file 1 [file molecules-28-07780-s001.zip]

Archive with 1 entries (1 files):
- molecules-2709069-supplementary.pdf
